# Supplementary material for: The Elemental Fingerprints of Different Types of Whisky as Determined by ICP-OES and ICP-MS Techniques in Relation to Their Type, Age, and Origin
Source: Foods. 2022 May 30;11(11):1616. doi: 10.3390/foods11111616 (PMC9180757; doi:10.3390/foods11111616)
Supplement: Supplementary file 1 [file foods-11-01616-s001.zip]

Archive with 1 entries (1 files):
- foods-1691783-supplementary.pdf
